# Supplementary material for: Protein Expression Profiling Identifies Key Proteins and Pathways Involved in Growth Inhibitory Effects Exerted by Guggulsterone in Human Colorectal Cancer Cells
Source: Cancers (Basel). 2019 Oct 1;11(10):1478. doi: 10.3390/cancers11101478 (PMC6826505; doi:10.3390/cancers11101478)
Supplement: Supplementary file 1 [file cancers-11-01478-s001.zip]

Archive with 5 entries (4 files):
- 10.1 - cancers-591315 - Supplementary materials/
- 10.1 - cancers-591315 - Supplementary materials/cancers-591315 - Supplementary materials .docx
- 10.1 - cancers-591315 - Supplementary materials/Copy of Supplemental Table 3-1.xlsx
- 10.1 - cancers-591315 - Supplementary materials/Table S1 - List of differntialy expressed proteins-Suppl_File_1.xlsx
- 10.1 - cancers-591315 - Supplementary materials/Table S2 - Functional annotation analysis_Suppl_file_2.xlsx
