# Supplementary material for: Protein Expression Profiling Identifies Key Proteins and Pathways Involved in Growth Inhibitory Effects Exerted by Guggulsterone in Human Colorectal Cancer Cells
Source: Cancers (Basel). 2019 Oct 1;11(10):1478. doi: 10.3390/cancers11101478 (PMC6826505; doi:10.3390/cancers11101478)
Supplement: Supplementary file 1 [file cancers-11-01478-s001.zip › 10.1 - cancers-591315 - Supplementary materials/Copy of Supplemental Table 3-1.xlsx]

## Sheet: Sheet1
Densitometric values of western blot analysis (Ref: Suppl. Fig. S5)
A					B				Ratio
FBXO2					Pro-Caspase-3				FBXO2/GAPDH				Pro-Caspase-3/ GAPDH
GS (µM)	0	25	50		0	25	50		0	25	50		0	25	50
rep1	33024	35662.3	21981.1		61894.7	52812.5	27541.6		0.654556	0.740276	0.424154		1.24059	1.09636	0.592306
rep2	34622.7	36319.9	22429.1		60469.2	49882.6	25567.1		0.745255	0.770658	0.48151		1.28436	1.10159	0.544083
rep3	33021.1	35208	21367.7		61869.6	51756.6	26047.5		0.651056	0.680972	0.428729		1.32305	1.11687	0.545997
RAB21					Cleaved caspase 3				RAB21/GAPDH				Cleaved caspase 3/ GAPDH
GS (µM)	0	25	50		0	25	50		0	25	50		0	25	50
rep1	38003.8	40007.4	25712.7		4506.72	25888.8	38392.9		0.753257	0.830473	0.496161		0.0903308	0.53744	0.825674
rep2	37905.9	41610.1	22012.1		4449.65	26318.2	37986.4		0.815928	0.882907	0.472559		0.0945099	0.581199	0.808375
rep3	38474.2	40673	23490.6		4431.85	25929.2	39093.4		0.758572	0.786672	0.471323		0.0947727	0.559534	0.819458
FILAMIN B					Cleaved PARP				FILAMIN B/GAPDH				Cleaved PARP/ GAPDH
GS (µM)	0	25	50		0	25	50		0	25	50		0	25	50
rep1	18894	36355.4	44405.1		2620.43	7220.4	54681.1		0.37449	0.754663	0.856855		0.0525227	0.149892	1.17597
rep2	18306.3	34579.3	43289		2516.94	6641.98	49899.2		0.394044	0.733725	0.929334		0.0534594	0.146679	1.06189
rep3	19767.1	35413.2	40279.4		2614.06	6768.98	52669.2		0.389735	0.684939	0.808178		0.0559003	0.14607	1.10403
GAPDH					GAPDH
GS (µM)	0	25	50		0	25	50
	50452.6	48174.3	51823.4		49891.3	48170.7	46498.9
	46457.5	47128.5	46580.7		47081.3	45282.6	46991.1
	50719.3	51702.6	49839.7		46762.9	46340.8	47706.3
rep: replicate
