# Supplementary material for: Protein Expression Profiling Identifies Key Proteins and Pathways Involved in Growth Inhibitory Effects Exerted by Guggulsterone in Human Colorectal Cancer Cells
Source: Cancers (Basel). 2019 Oct 1;11(10):1478. doi: 10.3390/cancers11101478 (PMC6826505; doi:10.3390/cancers11101478)
Supplement: Supplementary file 1 [file cancers-11-01478-s001.zip › 10.1 - cancers-591315 - Supplementary materials/Table S1 - List of differntialy expressed proteins-Suppl_File_1.xlsx]

## Sheet: UP
LFQ intensity Control_1	LFQ intensity Control_2	LFQ intensity Treated_1	LFQ intensity Treated_2	Mol. weight [kDa]	Intensity	-Log Student's T-test p-value Treated_Control	Student's T-test Difference Treated_Control	Protein IDs	Majority protein IDs	Protein names	Gene names
16.937	16.9118	20.139	19.9819	275.66	1412200	3.19206	3.13603	O75369-2;O75369-9;O75369;O75369-8;O75369-6;O75369-3;E7EN95;O75369-7;O75369-5;O75369-4;A0A0C4DGA1;H7C5L4;A0A0A0MT44	O75369-2;O75369-9;O75369;O75369-8;O75369-6;O75369-3;E7EN95;O75369-7;O75369-5;O75369-4	Filamin-B	FLNB
12.983	12.656	15.204	14.968	50.315	339050	2.10674	2.26645	P20073-2;P20073	P20073-2;P20073	Annexin A7	ANXA7

## Sheet: Down
LFQ intensity Control_1	LFQ intensity Control_2	LFQ intensity Treated_1	LFQ intensity Treated_2	Mol. weight [kDa]	Intensity	-Log Student's T-test p-value Treated_Control	Student's T-test Difference Treated_Control	Protein IDs	Majority protein IDs	Protein names	Gene names
13.9179	13.5719	12.374	12.0728	12.814	151980	1.65803	-1.52154	R4GNH2;A0A286YF37;Q9UK22	R4GNH2;A0A286YF37;Q9UK22	F-box only protein 2	FBXO2
14.6478	15.0869	13.127	12.473	17.522	210920	1.46304	-2.06732	E9PES6;E7ES08;E7EQU1;O15347	E9PES6;E7ES08;E7EQU1;O15347	High mobility group protein B3	HMGB3
13.6462	14.2788	12.4142	12.4354	32.182	151510	1.3996	-1.53772	I3L1P8;Q02978;Q02978-2	I3L1P8;Q02978;Q02978-2	Mitochondrial 2-oxoglutarate/malate carrier protein	SLC25A11
14.6388	14.4996	12.2609	12.9291	10.083	208140	1.54353	-1.97421	M0R0G9;M0QXK2;M0R221;M0R2B8;P09012;M0QZG7;M0R268	M0R0G9;M0QXK2;M0R221;M0R2B8;P09012;M0QZG7;M0R268	U1 small nuclear ribonucleoprotein A	SNRPA
14.7282	14.3548	12.6025	12.3857	72.683	158690	1.96112	-2.04743	O14744;O14744-5;O14744-2;H0YJX6;O14744-3;O14744-4;H0YJ77;G3V580;G3V2L6;G3V507;G3V2F5;G3V5T6;G3V5L5;G3V2X6;C9JSX3	O14744;O14744-5;O14744-2;H0YJX6;O14744-3;O14744-4	Protein arginine N-methyltransferase 5;Protein arginine N-methyltransferase 5, N-terminally processed	PRMT5
15.0755	14.9916	12.6022	12.251	32.118	398690	2.32224	-2.60701	P00491;G3V5M2;G3V393;G3V2H3	P00491;G3V5M2	Purine nucleoside phosphorylase	PNP
17.3417	16.9893	11.9654	13.0731	90.98	266180	1.81559	-4.64619	P25205;P25205-2;J3KQ69;Q7Z6P5	P25205;P25205-2;J3KQ69	DNA replication licensing factor MCM3	MCM3
14.4021	14.7016	12.6052	11.9842	68.137	326820	1.64709	-2.25718	P27694;I3L4R8	P27694	Replication protein A 70 kDa DNA-binding subunit;Replication protein A 70 kDa DNA-binding subunit, N-terminally processed	RPA1
15.5408	15.4821	13.1046	12.8481	43.66	560330	2.57157	-2.53509	P31153;P31153-2;Q00266	P31153;P31153-2	S-adenosylmethionine synthase isoform type-2	MAT2A
14.6453	15.0663	12.8683	13.0934	57.861	257720	1.80052	-1.87496	P52292;J3QLL0;J3KS65	P52292;J3QLL0;J3KS65	Importin subunit alpha-1	KPNA2
14.6302	15.3023	13.1297	12.5061	20.471	185470	1.37015	-2.14836	Q03135;C9JKI3;E9PCT5;Q03135-2	Q03135;C9JKI3;E9PCT5;Q03135-2	Caveolin-1;Caveolin	CAV1
14.2147	13.5492	12.1045	12.3394	24.347	20396	1.37322	-1.66	Q9UL25	Q9UL25	Ras-related protein Rab-21	RAB21

## Sheet: Unique treated
LFQ intensity Treated_2	Protein IDs	Majority protein IDs	Protein names	Gene names
15.7704	A0A087WY85;P61077;P61077-2;P61077-3;D6RFM0;D6RAH7;H9KV45;A0A0A0MQU3;P62837-2;P62837;D6R9F6;D6R933;D6RGD0;D6R980;D6RAW0;D6RIZ3;D6RA11	A0A087WY85;P61077;P61077-2;P61077-3;D6RFM0;D6RAH7;H9KV45;A0A0A0MQU3;P62837-2;P62837	Ubiquitin-conjugating enzyme E2 D3;Ubiquitin-conjugating enzyme E2 D2	UBE2D3
15.686	A0A0A0MS51;A0A0A0MT01;CON__Q3SX14;P06396-2;P06396-4;P06396-3;P06396;A0A0U1RQL8;Q5T0I0	A0A0A0MS51;A0A0A0MT01;CON__Q3SX14;P06396-2;P06396-4;P06396-3;P06396;A0A0U1RQL8;Q5T0I0	Gelsolin	GSN
16.1466	C9JFR7;P99999;CON__P62894	C9JFR7;P99999;CON__P62894	Cytochrome c	CYCS
15.0836	D6RAA6;P57088;H0Y8N0	D6RAA6;P57088;H0Y8N0	Transmembrane protein 33	TMEM33
15.5462	Q14116-2;Q14116	Q14116-2;Q14116	Interleukin-18	IL18
