# Supplementary material for: Protein Expression Profiling Identifies Key Proteins and Pathways Involved in Growth Inhibitory Effects Exerted by Guggulsterone in Human Colorectal Cancer Cells
Source: Cancers (Basel). 2019 Oct 1;11(10):1478. doi: 10.3390/cancers11101478 (PMC6826505; doi:10.3390/cancers11101478)
Supplement: Supplementary file 1 [file cancers-11-01478-s001.zip › 10.1 - cancers-591315 - Supplementary materials/Table S2 - Functional annotation analysis_Suppl_file_2.xlsx]

## Sheet: Dataset(New Set)
Name of dataset: New Set
No. of identified items: 17 of 17
No. of unidentified items: 0
ID type: GeneSymbol
Number of mapped gene: 17
Is dataset quantitative :NO
Mapped items:
Dataset item (Gene symbol )		Entrez ID	Gene symbol	Description	Alternate names	Chromosome	Map location
FBXO2		26232	FBXO2	F-box protein 2	FBG1|FBX2|Fbs1|NFB42|OCP1	1	1p36.22
HMGB3		3149	HMGB3	high mobility group box 3	HMG-2a|HMG-4|HMG2A|HMG4	X	Xq28
SLC25A11		8402	SLC25A11	solute carrier family 25 (mitochondrial carrier; oxoglutarate carrier), member 11	OGC|SLC20A4	17	17p13.3
SNRPA		6626	SNRPA	small nuclear ribonucleoprotein polypeptide A	Mud1|U1-A|U1A	19	19q13.1
PRMT5		10419	PRMT5	protein arginine methyltransferase 5	HRMT1L5|IBP72|JBP1|SKB1|SKB1Hs	14	14q11.2
PNP		4860	PNP	purine nucleoside phosphorylase	NP|PRO1837|PUNP	14	14q13.1
MCM3		4172	MCM3	minichromosome maintenance complex component 3	HCC5|P1-MCM3|P1.h|RLFB	6	6p12
RPA1		6117	RPA1	replication protein A1, 70kDa	HSSB|MST075|REPA1|RF-A|RP-A|RPA70	17	17p13.3
MAT2A		4144	MAT2A	methionine adenosyltransferase II, alpha	MATA2|MATII|SAMS2	2	2p11.2
KPNA2		3838	KPNA2	karyopherin alpha 2 (RAG cohort 1, importin alpha 1)	IPOA1|QIP2|RCH1|SRP1alpha	17	17q24.2
CAV1		857	CAV1	caveolin 1, caveolae protein, 22kDa	BSCL3|CGL3|LCCNS|MSTP085|PPH3|VIP21	7	7q31.1
RAB21		23011	RAB21	RAB21, member RAS oncogene family	-	12	12q21.1
FLNB		2317	FLNB	filamin B, beta	ABP-278|ABP-280|AOI|FH1|FLN-B|FLN1L|LRS1|SCT|TABP|TAP	3	3p14.3
ANXA7		310	ANXA7	annexin A7	ANX7|SNX|SYNEXIN	10	10q22.2
UBE2D3		7323	UBE2D3	ubiquitin-conjugating enzyme E2D 3	E2(17)KB3|UBC4/5|UBCH5C	4	4q24
GSN		2934	GSN	gelsolin	ADF|AGEL	9	9q33
CYCS		54205	CYCS	cytochrome c, somatic	CYC|HCS|THC4	7	7p15.3

## Sheet: Cellular component
Analysis: Cellular component
Dataset name: New Set
Number of genes in the dataset: 17
Number of genes in the dataset (which are available in Cellular component database) :17
Number of genes in background: 14553
Is analysis quantitative: No
						Corrected p-values
Cellular component	No. of genes in the dataset	No. of genes in the background dataset	Percentage of genes	Fold enrichment	P-value (Hypergeometric test)	Bonferroni method	BH method	Q-value (Storey-Tibshirani method)	genes mapped (from input data set)
Cytoplasm	12	5684	70.5882	1.80774	0.00847499	1	0.949199	1	FBXO2; PRMT5; PNP; RPA1; MAT2A; KPNA2; RAB21; FLNB; ANXA7; UBE2D3; GSN; CYCS;
Nucleus	11	5847	64.7059	1.61102	0.0359253	1	1	1	HMGB3; SNRPA; PRMT5; PNP; MCM3; RPA1; KPNA2; FLNB; ANXA7; UBE2D3; CYCS;
Lysosome	9	1620	52.9412	4.75834	2.70933e-05	0.0212411	0.0212411	0.140633	SLC25A11; PNP; CAV1; RAB21; FLNB; ANXA7; UBE2D3; GSN; CYCS;
Exosomes	6	2043	35.2941	2.51682	0.0235873	1	1	1	PNP; CAV1; RAB21; FLNB; ANXA7; GSN;
Mitochondrion	5	1259	29.4118	3.40453	0.0123117	1	0.985623	1	SLC25A11; MCM3; RAB21; GSN; CYCS;
Plasma membrane	4	3479	23.5294	0.986137	0.032444	1	1	1	KPNA2; CAV1; FLNB; ANXA7;
Cytoskeleton	3	132	17.6471	19.5078	0.000451928	0.354311	0.177156	1	RPA1; FLNB; GSN;
Endoplasmic reticulum	3	1104	17.6471	2.33261	0.0336979	1	1	1	CAV1; RAB21; ANXA7;
Cytosol	2	1178	11.7647	1.45981	0.0440516	1	1	1	GSN; CYCS;
Extracellular	1	1825	5.88235	0.473483	0.017636	1	1	1	GSN;

## Sheet: Molecular function
Analysis: Molecular function
Dataset name: New Set
Number of genes in the dataset: 17
Number of genes in the dataset (which are available in Molecular function database) :17
Number of genes in background: 18125
Is analysis quantitative: No
						Corrected p-values
Molecular function	No. of genes in the dataset	No. of genes in the background dataset	Percentage of genes	Fold enrichment	P-value (Hypergeometric test)	Bonferroni method	BH method	Q-value (Storey-Tibshirani method)	genes mapped (from input data set)
Phosphorylase activity	1	20	5.88235	23.7834	0.00860208	1	1	1	PNP;		-2.0654	2.0654
Methyltransferase activity	1	59	5.88235	18.2377	0.0194324	1	1	1	PRMT5;		-1.71147	1.71147
Calcium ion binding	1	185	5.88235	5.81701	0.0401116	1	1	1	ANXA7;		-1.39673	1.39673
Ubiquitin-specific protease activity	2	377	11.7647	5.6809	0.0477694	1	1	1	FBXO2; UBE2D3;		-1.32085	1.32085
Cytoskeletal protein binding	1	218	5.88235	4.9365	0.0160041	1	1	1	FLNB;		-1.79577	1.79577
DNA binding	3	654	17.6471	4.90406	0.0217995	1	1	1	HMGB3; MCM3; RPA1;		-1.66155	1.66155
Catalytic activity	2	532	11.7647	4.02578	0.041143	1	1	1	MAT2A; CYCS;		-1.3857	1.3857
RNA binding	1	366	5.88235	2.94037	0.0231599	1	1	1	SNRPA;		-1.63526	1.63526
Transporter activity	1	576	5.88235	1.86838	0.0226262	1	1	1	KPNA2;		-1.64539	1.64539
% GO Term	p-value
GO:0004645	0.00860208
GO:0016740	0.0194324
GO:0005509	0.0401116
GO:1990381	0.0477694
GO:0008092	0.0160041
GO:0003677	0.0217995
GO:0003824	0.041143
GO:0003723	0.0231599
GO:0005215	0.0226262

## Sheet: Biological process
Analysis: Biological process
Dataset name: New Set
Number of genes in the dataset: 17
Number of genes in the dataset (which are available in Biological process database) :17
Number of genes in background: 18124
Is analysis quantitative: No
						Corrected p-values
Biological process	No. of genes in the dataset	No. of genes in the background dataset	Percentage of genes	Fold enrichment	P-value (Hypergeometric test)	Bonferroni method	BH method	Q-value (Storey-Tibshirani method)	genes mapped (from input data set)
Cell proliferation and/migration (GO:0016477)	3	1125	17.6471	2.85076	0.00461186	1	1	1	CAV1; FLNB; GSN;		-2.33612	2.33612
Cell growth or maintenance (GO:0016049)	3	1683	17.6471	1.90559	0.0204045	1	1	1	PNP; MAT2A; CYCS;		-1.69027	1.69027
Metabolic process (GO:0008152)	2	1215	11.7647	1.76265	0.017141	1	1	1	SLC25A11; ANXA7;		-1.76596	1.76596
Protein metabolic process (GO:0019538)	2	1323	11.7647	1.61876	0.0145345	1	1	1	FBXO2; UBE2D3;		-1.8376	1.8376
DNA replication (GO:0006260)	4	2828	23.5294	1.51082	0.038094	1	1	1	HMGB3; SNRPA; MCM3; RPA1;		-1.41914	1.41914
Cell communication (GO:0007154)	3	3713	17.6471	0.863755	0.0446446	1	1	1	PRMT5; KPNA2; RAB21;		-1.35023	1.35023
Signal transduction (GO:0007165)	3	3934	17.6471	0.815232	0.0317868	1	1	1	PRMT5; KPNA2; RAB21;		-1.49775	1.49775

## Sheet: Biological pathway
Analysis: Biological pathway
Dataset name: New Set
Number of genes in the dataset: 17
Number of genes in the dataset (which are available in Biological pathway database) :12
Number of genes in background: 6290
Is analysis quantitative: No
						Corrected p-values
Biological pathway	No. of genes in the dataset	No. of genes in the background dataset	Percentage of genes	Fold enrichment	P-value (Hypergeometric test)	Bonferroni method	BH method	Q-value (Storey-Tibshirani method)	genes mapped (from input data set)
Apoptosis	2	52	16.6667	20.2403	0.00419623	1	0.467264	1	GSN; CYCS;
p53 pathway	2	158	16.6667	11.6622	0.035083	1	0.579391	1	GSN; CYCS;
TRAIL signaling pathway	2	189	16.6667	9.56954	0.0436326	1	0.711571	1	PRMT5; KPNA2; CAV1; UBE2D3; GSN; CYCS;
TNF receptor signaling pathway	5	299	41.6667	8.77527	0.000141067	0.2353	0.2353	1	KPNA2; CAV1; UBE2D3; GSN; CYCS;
TNF alpha/NF-kB	2	305	16.6667	3.45136	0.012219	1	1	1	KPNA2; CAV1; UBE2D3;
p38 MAPK signaling pathway	1	189	8.33333	2.94317	0.306793	1	1	1	KPNA2;
mTOR signaling pathway	1	107	8.33333	2.79863	0.0162252	1	1	1	PRMT5; KPNA2; CAV1; UBE2D3; GSN; CYCS;
Class I PI3K signaling events	6	1285	50	2.44949	0.0213681	1	0.467264	1	PRMT5; KPNA2; CAV1; UBE2D3; GSN; CYCS;
Wnt signaling network	6	1285	50	2.43434	0.0213681	1	0.467264	1	CAV1; GSN;
